# Supplementary material for: Digital Evaluation of Aroma Intensity and Odor Characteristics of Tea with Different Types—Based on OAV-Splitting Method
Source: Foods. 2022 Jul 25;11(15):2204. doi: 10.3390/foods11152204 (PMC9329961; doi:10.3390/foods11152204)
Supplement: Supplementary file 1 [file foods-11-02204-s001.zip]

Archive with 1 entries (1 files):
- foods-1814332-supplementary.pdf
